# Supplementary material for: Demographics and Yield–Per–Recruit Assessment of the Vulnerable Spiny Lobster Palinurus elephas in the Azores—Implications for Conservation and Fisheries Management
Source: Biology (Basel). 2022 Mar 19;11(3):474. doi: 10.3390/biology11030474 (PMC8945453; doi:10.3390/biology11030474)
Supplement: Supplementary file 1 [file biology-11-00474-s001.zip]

Archive with 1 entries (1 files):
- biology-1632591-supplementary.pdf
